# Supplementary material for: Research Progress on Molecular Breeding and Application of Clematis Plants
Source: Plants (Basel). 2025 Nov 22;14(23):3575. doi: 10.3390/plants14233575 (PMC12693783; doi:10.3390/plants14233575)
Supplement: Supplementary file 1 [file plants-14-03575-s001.zip]

Archive with 1 entries (1 files):
- plants-3944862-supplementary.pdf
